# Supplementary material for: Overshoot of the Respiratory Exchange Ratio during Recovery from Maximal Exercise Testing in Young Patients with Congenital Heart Disease
Source: Children (Basel). 2023 Mar 7;10(3):521. doi: 10.3390/children10030521 (PMC10047014; doi:10.3390/children10030521)
Supplement: Supplementary file 1 [file children-10-00521-s001.zip]

Archive with 1 entries (1 files):
- children-2167480-supplementary.pdf
